# Supplementary material for: Effects of long-term feeding of rapeseed meal on skeletal muscle transcriptome, production efficiency and meat quality traits in Norwegian Landrace growing-finishing pigs
Source: PLoS One. 2019 Aug 7;14(8):e0220441. doi: 10.1371/journal.pone.0220441 (PMC6685631; doi:10.1371/journal.pone.0220441)
Supplement: S3 Table — (XLSX) [file pone.0220441.s003.xlsx]

## Sheet: DEGs between RSM and SBM muscle
gene_id	gene_short_name	locus	description	sample_1	sample_2	value_1	value_2	log2_fold_change	p_value	q_value
ENSSSCG00000013784	DNAJB1	2:64761205-64765510	DnaJ heat shock protein family (Hsp40) member B1	MUS_con	MUS_rps	26,6833	18,5227	-0,526641	0,0192	0,0443107
ENSSSCG00000031876	TMEM159	3:24863729-24910849	transmembrane protein 159	MUS_con	MUS_rps	28,721	41,6748	0,537069	0,0197	0,0453426
ENSSSCG00000037015	SESN3	9:27207235-27279173	sestrin 3	MUS_con	MUS_rps	2,56895	1,75497	-0,549731	0,01835	0,0425526
ENSSSCG00000035066	MYOC	9:114083231-114098794	myocilin	MUS_con	MUS_rps	11,8822	8,03902	-0,563709	0,01285	0,0309766
ENSSSCG00000016646	IFRD1	18:33198005-33221001	interferon related developmental regulator 1	MUS_con	MUS_rps	27,3137	40,4196	0,565429	0,0114	0,0278155
ENSSSCG00000014891	GAB2	9:12663660-12851374	GRB2 associated binding protein 2	MUS_con	MUS_rps	8,66544	12,8436	0,567701	0,0116	0,0282555
ENSSSCG00000032053	ST8SIA5	1:96297033-96375848	ST8 alpha-N-acetyl-neuraminide alpha-2,8-sialyltransferase 5	MUS_con	MUS_rps	12,4199	18,4484	0,570845	0,0212	0,0483998
ENSSSCG00000032527	FOSL2	3:110819946-110842850	FOS like 2, AP-1 transcription factor subunit	MUS_con	MUS_rps	4,54238	6,75666	0,572862	0,01165	0,0283666
ENSSSCG00000003791	SRSF11	6:142623109-142651683	serine and arginine rich splicing factor 11	MUS_con	MUS_rps	18,2765	12,2779	-0,573924	0,0149	0,0353419
ENSSSCG00000002263	SLCO3A1	7:86777921-87103823	solute carrier organic anion transporter family member 3A1	MUS_con	MUS_rps	3,92124	5,86859	0,581702	0,02195	0,0499149
ENSSSCG00000024954	FGF1	2:144133406-144241374	fibroblast growth factor 1	MUS_con	MUS_rps	2,95838	4,44458	0,587241	0,01435	0,0341705
ENSSSCG00000016215	NA/TUBA1D	15:121309463-121311865	tubulin alpha-1D chain	MUS_con	MUS_rps	12,9396	19,4747	0,589803	0,0177	0,0411989
ENSSSCG00000004401	DDO	1:76391111-76417944	D-aspartate oxidase	MUS_con	MUS_rps	7,41797	11,1892	0,593009	0,0186	0,043067
ENSSSCG00000012000	GBE1	13:173634660-173910739	1,4-alpha-glucan branching enzyme 1	MUS_con	MUS_rps	16,3211	24,8682	0,607564	0,013	0,0312998
ENSSSCG00000014875	CAPN5	9:11194296-11246712	calpain 5	MUS_con	MUS_rps	2,62838	1,72112	-0,610825	0,0168	0,0393253
ENSSSCG00000003682	ANKRD12	6:98696615-98814747	ankyrin repeat domain 12	MUS_con	MUS_rps	3,08531	2,01834	-0,612246	0,0205	0,0469868
ENSSSCG00000004789	THBS1	1:131728783-131746115	thrombospondin 1	MUS_con	MUS_rps	4,32367	2,81874	-0,617204	0,01615	0,0379806
ENSSSCG00000016453	TCAF1	18:6475397-6623197	TRPM8 channel-associated factor 1	MUS_con	MUS_rps	3,99231	2,59923	-0,61914	0,01635	0,0383973
ENSSSCG00000008443	EPAS1	3:94167751-94253662	endothelial PAS domain protein 1	MUS_con	MUS_rps	25,5029	39,1864	0,619689	0,00535	0,0141038
ENSSSCG00000031262	TXNIP	4:99348850-99356209	thioredoxin interacting protein	MUS_con	MUS_rps	52,1904	80,2856	0,621357	0,0112	0,0273824
ENSSSCG00000031614	SMCO1	13:133615324-133625426	single-pass membrane protein with coiled-coil domains 1	MUS_con	MUS_rps	7,17815	4,6521	-0,625729	0,01955	0,045037
ENSSSCG00000036060	RRAD	6:27600829-27605186	RRAD, Ras related glycolysis inhibitor and calcium channel regulator	MUS_con	MUS_rps	37,291	57,6457	0,628385	0,0058	0,0151572
ENSSSCG00000005255	NA/SMC5	1:223560267-223653368	structural maintenance of chromosomes 5	MUS_con	MUS_rps	4,88012	3,15174	-0,630769	0,02065	0,047293
ENSSSCG00000017752	WSB1	12:43884932-43904110	WD repeat and SOCS box containing 1	MUS_con	MUS_rps	23,9713	15,4553	-0,633206	0,02085	0,0476915
ENSSSCG00000036236	ELOVL6	8:112038685-112191299	ELOVL fatty acid elongase 6	MUS_con	MUS_rps	5,24421	3,37785	-0,634619	0,012	0,0291278
ENSSSCG00000035657	DIP2A	AEMK02000328,1:208273-311861	disco interacting protein 2 homolog A	MUS_con	MUS_rps	1,69562	1,08707	-0,641371	0,01845	0,0427592
ENSSSCG00000009881	OAS2	14:38827672-38860820	2'-5'-oligoadenylate synthetase 2	MUS_con	MUS_rps	2,8496	1,8129	-0,652462	0,0174	0,0405744
ENSSSCG00000008832	LRRC66	8:39104073-39126800	leucine rich repeat containing 66	MUS_con	MUS_rps	3,93892	2,49287	-0,659994	0,0198	0,0455469
ENSSSCG00000005173	HAUS6	1:203720255-203771228	HAUS augmin like complex subunit 6	MUS_con	MUS_rps	1,823	1,15104	-0,663383	0,01405	0,033537
ENSSSCG00000009966	MN1	14:45096484-45140570	MN1 proto-oncogene, transcriptional regulator	MUS_con	MUS_rps	5,77156	9,1521	0,665143	0,00575	0,0150443
ENSSSCG00000008903	KIAA1211	8:55336004-55598257	KIAA1211 ortholog	MUS_con	MUS_rps	1,48595	2,36272	0,669066	0,0215	0,049004
ENSSSCG00000023792	NA/SNRNP70	6:54288366-54308064	small nuclear ribonucleoprotein U1 subunit 70	MUS_con	MUS_rps	35,5862	22,3504	-0,671012	0,00815	0,0205967
ENSSSCG00000025924	IGFBP5	15:118857470-118878593	insulin like growth factor binding protein 5	MUS_con	MUS_rps	40,6783	25,4755	-0,675149	0,0047	0,0125473
ENSSSCG00000040162	NUPR1	3:18402775-18404404	nuclear protein 1, transcriptional regulator	MUS_con	MUS_rps	22,9195	14,3528	-0,675246	0,0085	0,0213901
ENSSSCG00000011557	CIDEC	13:66141205-66149851	cell death inducing DFFA like effector c	MUS_con	MUS_rps	3,69238	2,30785	-0,678003	0,0206	0,0471905
ENSSSCG00000021466	BMT2	18:32798060-32900764	base methyltransferase of 25S rRNA 2 homolog	MUS_con	MUS_rps	14,1251	8,82408	-0,678741	0,0031	0,00860577
ENSSSCG00000003830	MYSM1	6:153755745-153795535	Myb like, SWIRM and MPN domains 1	MUS_con	MUS_rps	3,81758	2,3833	-0,679702	0,0201	0,0461656
ENSSSCG00000014232	LOX	2:125591788-125607594	lysyl oxidase	MUS_con	MUS_rps	3,16181	1,9702	-0,68241	0,0064	0,0165634
ENSSSCG00000006352	MPZ	4:89174117-89180304	myelin protein zero	MUS_con	MUS_rps	6,54812	4,00873	-0,707937	0,0071	0,0181924
ENSSSCG00000010329	ZMIZ1	14:81536418-81644262	zinc finger MIZ-type containing 1	MUS_con	MUS_rps	2,39968	3,92451	0,709669	0,00765	0,0194626
ENSSSCG00000012727	FMR1	X:120361135-120400388	fragile X mental retardation 1	MUS_con	MUS_rps	3,54489	2,16599	-0,710717	0,0097	0,0240789
ENSSSCG00000008535	CLIP4	3:110111152-110181161	CAP-Gly domain containing linker protein family member 4	MUS_con	MUS_rps	6,13027	10,0752	0,716783	0,003	0,00835611
ENSSSCG00000002388	ESRRB	7:99513361-99699775	estrogen related receptor beta	MUS_con	MUS_rps	1,42169	2,34134	0,719731	0,008	0,0202591
ENSSSCG00000038643	KLF11	3:126416528-126429910	Kruppel like factor 11	MUS_con	MUS_rps	1,30227	2,14856	0,722345	0,0167	0,039124
ENSSSCG00000039780	RTN4RL1	12:48071262-48142707	reticulon 4 receptor like 1	MUS_con	MUS_rps	0,882904	0,535133	-0,722359	0,01345	0,0322665
ENSSSCG00000011599	GRIP2	13:69949592-70088719	glutamate receptor interacting protein 2	MUS_con	MUS_rps	10,7992	6,52465	-0,726946	0,0035	0,00960882
ENSSSCG00000026478	PADI2	6:75696477-75756332	peptidyl arginine deiminase 2	MUS_con	MUS_rps	1,31327	2,17455	0,72755	0,0151	0,0357711
ENSSSCG00000033979	KLHL34	X:17561054-17841191	kelch like family member 34	MUS_con	MUS_rps	21,16	35,1473	0,732074	0,003	0,00835611
ENSSSCG00000031912	NA	6:153685681-153687639		MUS_con	MUS_rps	35,5212	59,1264	0,735122	0,001	0,00306158
ENSSSCG00000034015	NA	13:23868072-23873589		MUS_con	MUS_rps	30,5144	50,8249	0,736043	0,00475	0,0126688
ENSSSCG00000038487	TMPO	5:85315289-85346639	thymopoietin	MUS_con	MUS_rps	9,29576	5,56142	-0,741118	0,0024	0,00682462
ENSSSCG00000010728	CPXM2	14:133245328-133395378	carboxypeptidase X, M14 family member 2	MUS_con	MUS_rps	2,97077	1,76635	-0,750066	0,00405	0,0109724
ENSSSCG00000039103	ADIPOQ	13:124633683-124648055	adiponectin, C1Q and collagen domain containing	MUS_con	MUS_rps	9,12127	5,40589	-0,754702	0,0044	0,0118246
ENSSSCG00000008446	SIX2	3:95459568-95463153	SIX homeobox 2	MUS_con	MUS_rps	11,6218	6,84447	-0,763821	0,01225	0,0296736
ENSSSCG00000034763	IRS2	11:76650836-76654613	insulin receptor substrate 2	MUS_con	MUS_rps	0,760297	1,29186	0,764812	0,019	0,0438956
ENSSSCG00000034802	NA/RTP4	13:125098763-125106729	receptor transporter protein 4	MUS_con	MUS_rps	1,34748	0,792666	-0,765477	0,0099	0,0245181
ENSSSCG00000004980	THSD4	1:168751484-169323953	thrombospondin type 1 domain containing 4	MUS_con	MUS_rps	0,70324	1,20113	0,772303	0,01715	0,0400538
ENSSSCG00000014834	UCP3	9:8379084-8386377	uncoupling protein 3	MUS_con	MUS_rps	13,9079	23,8653	0,779005	0,00475	0,0126688
ENSSSCG00000034607	OGN	3:42116435-42135852	osteoglycin	MUS_con	MUS_rps	17,4753	10,1808	-0,77946	0,00025	0,000850332
ENSSSCG00000022283	CEP135	8:55250620-55325388	centrosomal protein 135	MUS_con	MUS_rps	1,65071	0,959836	-0,782225	0,0113	0,0276018
ENSSSCG00000027428	ENHO	10:32273085-32278731	energy homeostasis associated	MUS_con	MUS_rps	164,743	95,4607	-0,787234	0,00385	0,010479
ENSSSCG00000015270	FMOD	9:64059852-64074106	fibromodulin	MUS_con	MUS_rps	9,48097	5,41685	-0,807582	0,0025	0,00708308
ENSSSCG00000027587	SPAG1	4:36747707-36840800	sperm associated antigen 1	MUS_con	MUS_rps	0,629346	1,10356	0,810239	0,0168	0,0393253
ENSSSCG00000026526	CATSPER4	6:83609348-83627855	cation channel sperm associated 4	MUS_con	MUS_rps	3,46568	1,97092	-0,81427	0,017	0,0397352
ENSSSCG00000005278	NA/PRUNE2	1:229660501-229666407		MUS_con	MUS_rps	3,04304	5,44215	0,838665	0.0007	0,00220528
ENSSSCG00000000419	RDH16	5:22251752-22293249	retinol dehydrogenase 16 (all-trans)	MUS_con	MUS_rps	6,763	3,77606	-0,840781	0,01875	0,0433795
ENSSSCG00000016047	MSTN	15:94620268-94628630	myostatin	MUS_con	MUS_rps	10,1834	5,67493	-0,843549	0.0002	0,000690969
ENSSSCG00000032810	GZMM	2:77753608-77759997	granzyme M	MUS_con	MUS_rps	1,83999	1,02032	-0,850685	0,0216	0,0492091
ENSSSCG00000040638	DIO2	7:103096416-103111385	iodothyronine deiodinase 2	MUS_con	MUS_rps	1,03672	0,567149	-0,870228	0,0084	0,0211596
ENSSSCG00000016784	ANKH	16:4105164-4271033	ANKH inorganic pyrophosphate transport regulator	MUS_con	MUS_rps	4,71594	8,63274	0,872274	0.0003	0,00100823
ENSSSCG00000030857	LENG8	6:58857799-58870930	leukocyte receptor cluster member 8	MUS_con	MUS_rps	27,008	14,7497	-0,8727	0,0022	0,00630418
ENSSSCG00000026454	PMAIP1	1:161169591-161207533	phorbol-12-myristate-13-acetate-induced protein 1	MUS_con	MUS_rps	0,773446	0,420197	-0,880234	0,01895	0,0437897
ENSSSCG00000026473	ABCA8	12:11374027-11447292	ATP-binding cassette sub-family A member 8	MUS_con	MUS_rps	3,44437	1,86815	-0,882626	0,00065	0,00206058
ENSSSCG00000009642	STC1	14:7948654-7961629	stanniocalcin 1	MUS_con	MUS_rps	0,355051	0,658453	0,891055	0,0161	0,0378746
ENSSSCG00000028523	HUS1	18:48522825-48538790	HUS1 checkpoint clamp component	MUS_con	MUS_rps	6,29644	3,38168	-0,896799	0,008	0,0202591
ENSSSCG00000002792	HSF4	6:27809464-27813401	heat shock factor protein 4	MUS_con	MUS_rps	3,66877	1,97019	-0,896963	0,0069	0,017728
ENSSSCG00000037254	RNPC3	4:115243182-115311972	RNA binding region (RNP1, RRM) containing 3	MUS_con	MUS_rps	5,29357	2,83836	-0,899185	0,003	0,00835611
ENSSSCG00000010814	ESRRG	10:6662351-7040900	estrogen related receptor gamma	MUS_con	MUS_rps	0,645222	1,21532	0,913473	0,0168	0,0393253
ENSSSCG00000031091	FAM237B	9:70434362-70462456	family with sequence similarity 237 member A	MUS_con	MUS_rps	0,629232	0,333875	-0,914285	0,01455	0,0345947
ENSSSCG00000002279	GPX2	7:89007369-89011620	glutathione peroxidase 2	MUS_con	MUS_rps	1,5732	2,98719	0,925084	0,0168	0,0393253
ENSSSCG00000038727	GDNF	16:22936602-22965819	glial cell derived neurotrophic factor	MUS_con	MUS_rps	1,16681	2,23923	0,940434	0,0023	0,00656431
ENSSSCG00000026978	ROS1	1:44409508-44534874	ROS proto-oncogene 1, receptor tyrosine kinase	MUS_con	MUS_rps	0,652972	1,25557	0,943253	0,00115	0,00348158
ENSSSCG00000016792	RETREG1	16:5726493-5879466	reticulophagy regulator 1	MUS_con	MUS_rps	5,59162	10,7922	0,948645	0,00025	0,000850332
ENSSSCG00000012915	CLCF1	2:5144339-5153482	cardiotrophin like cytokine factor 1	MUS_con	MUS_rps	0,533909	1,04922	0,974658	0,0139	0,0332178
ENSSSCG00000000138	PVALB	5:10878434-10992803	parvalbumin	MUS_con	MUS_rps	437,725	222,125	-0,978654	0,00455	0,0121881
ENSSSCG00000006857	COL11A1	4:115638097-115840706	collagen type XI alpha 1 chain	MUS_con	MUS_rps	2,64645	1,33199	-0,990471	0.0009	0,00277845
ENSSSCG00000007529	SYCP2	17:59865954-59955209	synaptonemal complex protein 2	MUS_con	MUS_rps	0,73737	0,364584	-1,01614	0,01635	0,0383973
ENSSSCG00000015340	ASNS	9:77318340-77336290	asparagine synthetase (glutamine-hydrolyzing)	MUS_con	MUS_rps	72,8155	35,7318	-1,02704	0,0035	0,00960882
ENSSSCG00000028015	GAL3ST3	2:6297854-6306198	galactose-3-O-sulfotransferase 3	MUS_con	MUS_rps	1,0762	0,526477	-1,0315	0,01485	0,0352355
ENSSSCG00000038095	NA/ZNF11	8:42129910-42154646	zinc finger protein 11-like	MUS_con	MUS_rps	0,542695	0,265169	-1,03323	0,0215	0,049004
ENSSSCG00000016943	ADAMTS6	16:43702519-44011065	ADAM metallopeptidase with thrombospondin type 1 motif 6	MUS_con	MUS_rps	1,64959	0,798946	-1,04594	0,0087	0,021842
ENSSSCG00000032016	NA/LOC110261142	6:91357757-91359844	phenylalanine--tRNA ligase beta subunit-like	MUS_con	MUS_rps	0,854954	1,7801	1,05804	0,00375	0,0102323
ENSSSCG00000027480	KLF10	4:34429922-34436006	Kruppel like factor 10	MUS_con	MUS_rps	15,8236	33,0493	1,06254	5e-05	0,000186898
ENSSSCG00000011576	HRH1	13:67209259-67411314	histamine receptor H1	MUS_con	MUS_rps	0,950255	2,02085	1,08858	0,00145	0,00430622
ENSSSCG00000015334	PDK4	9:75246951-75260137	pyruvate dehydrogenase kinase 4	MUS_con	MUS_rps	4,9286	10,6204	1,10759	0.0007	0,00220528
ENSSSCG00000012480	TNMD	X:82269195-82292453	tenomodulin	MUS_con	MUS_rps	12,5387	5,72611	-1,13076	0.0003	0,00100823
ENSSSCG00000023085	STAC	13:21429799-21544097	SH3 and cysteine rich domain	MUS_con	MUS_rps	3,2454	1,4708	-1,1418	0,0024	0,00682462
ENSSSCG00000029990	DEFB1	AEMK02000617,1:557-11154	defensin beta 1	MUS_con	MUS_rps	131,746	59,4146	-1,14887	0.0004	0,00131627
ENSSSCG00000028322	BTG2	9:64031840-64038694	BTG anti-proliferation factor 2	MUS_con	MUS_rps	23,045	51,4303	1,15817	5e-05	0,000186898
ENSSSCG00000023969	ACER1	2:72743874-72772303	alkaline ceramidase 1	MUS_con	MUS_rps	0,889713	2,0135	1,17829	0,0155	0,0366124
ENSSSCG00000005530	LHX6	1:262299686-262321074	LIM homeobox 6	MUS_con	MUS_rps	0,467809	1,0712	1,19524	0,01885	0,0435846
ENSSSCG00000015541	IER5	9:122633780-122635948	immediate early response 5	MUS_con	MUS_rps	7,65921	17,5579	1,19686	5e-05	0,000186898
ENSSSCG00000003081	CEACAM16	6:51220878-51228654	carcinoembryonic antigen related cell adhesion molecule 16	MUS_con	MUS_rps	4,51438	1,96198	-1,20222	0,00025	0,000850332
ENSSSCG00000039587	NA/METTL7A	5:17534558-17550094		MUS_con	MUS_rps	1,29619	2,99596	1,20874	0,0083	0,0209321
ENSSSCG00000007082	NA/OTOR	17:25380516-25383455	otoraplin	MUS_con	MUS_rps	6,7505	2,80356	-1,26774	0,0144	0,0342754
ENSSSCG00000033727	GPX1	13:31916245-31917433	glutathione peroxidase 1	MUS_con	MUS_rps	34,6396	85,0322	1,29559	5e-05	0,000186898
ENSSSCG00000036074	NA/AP1S2	X:12372230-12398496	adaptor related protein complex 1 subunit sigma 2	MUS_con	MUS_rps	0,89925	0,356117	-1,33637	0,0017	0,00498166
ENSSSCG00000038663	NA	1:56092543-56274861		MUS_con	MUS_rps	0,658083	1,82931	1,47496	0.0004	0,00131627
ENSSSCG00000015595	ATF3	9:130772261-130785599	activating transcription factor 3	MUS_con	MUS_rps	10,2701	29,8847	1,54096	5e-05	0,000186898
ENSSSCG00000011076	OTUD1	10:51619679-51621116	OTU deubiquitinase 1	MUS_con	MUS_rps	5,62196	18,1985	1,69468	5e-05	0,000186898
ENSSSCG00000002383	FOS	7:98449507-98453576	Fos proto-oncogene, AP-1 transcription factor subunit	MUS_con	MUS_rps	3,56646	11,5655	1,69727	5e-05	0,000186898
ENSSSCG00000006298	XCL1	4:82414179-82443972	chemokine (C motif) ligand 1	MUS_con	MUS_rps	0,800359	0,244413	-1,71133	0,00445	0,0119478
ENSSSCG00000009216	SPP1	8:131077025-131085759	secreted phosphoprotein 1	MUS_con	MUS_rps	2,48027	8,60532	1,79473	5e-05	0,000186898
ENSSSCG00000005385	NR4A3	1:241569829-241613629	nuclear receptor subfamily 4 group A member 3	MUS_con	MUS_rps	0,239283	0,976101	2,02832	0.0001	0,000360671
ENSSSCG00000029683	NA	17:9537841-9538696		MUS_con	MUS_rps	0,126397	0,571059	2,17567	0,0213	0,0486044
ENSSSCG00000038754	NA	9:72491587-72497093		MUS_con	MUS_rps	5,48847	1,1781	-2,21995	0,0033	0,00910702
ENSSSCG00000024827	ABTB1	13:72573334-72579197	ankyrin repeat and BTB domain containing 1	MUS_con	MUS_rps	0,383545	2,3058	2,5878	5e-05	0,000186898
ENSSSCG00000003140	FGF21	6:54082605-54084606	fibroblast growth factor 21	MUS_con	MUS_rps	0,110818	1,27317	3,52216	0,007	0,0179592
ENSSSCG00000028965	RF00020	6:71971039-71971156		MUS_con	MUS_rps	0	27,8011	Inf	0,00865	0,021728
ENSSSCG00000037051	RF00015	14:40286511-40286652	RNA, U4 small nuclear 2	MUS_con	MUS_rps	14,7888	0	#NAME?	0,00145	0,00430622
