# Supplementary material for: Effects of long-term feeding of rapeseed meal on skeletal muscle transcriptome, production efficiency and meat quality traits in Norwegian Landrace growing-finishing pigs
Source: PLoS One. 2019 Aug 7;14(8):e0220441. doi: 10.1371/journal.pone.0220441 (PMC6685631; doi:10.1371/journal.pone.0220441)
Supplement: S4 Table — (XLSX) [file pone.0220441.s004.xlsx]

## Sheet: Upregulated genes
Supplementary Table S4 - Enriched biological functions in the set of upregulated DEGs between RSM and SBM pigs
term ID	Biological process/pathway	p-value	Observed gene count	Genes involved
GO:0050867	positive regulation of cell activation	0.0434	5	GAB2,ZMIZ1,NR4A3,CLCF1,IRS2
GO:0002696	positive regulation of leukocyte activation	0.0423	5	GAB2,ZMIZ1,NR4A3,CLCF1,IRS2
GO:0019216	regulation of lipid metabolic process	0.0199	6	PDK4,FGF21,FGF1,NR4A3,ACER1,IRS2
GO:0045834	positive regulation of lipid metabolic process	0.0205	4	FGF21,FGF1,NR4A3,IRS2
GO:0034440	lipid oxidation	0.0434	3	PDK4,NR4A3,IRS2
GO:0006631	fatty acid metabolic process	0.0433	5	PDK4,NR4A3,UCP3,IRS2,GPX1
GO:0019395	fatty acid oxidation	0.043	3	PDK4,NR4A3,IRS2
GO:0019217	regulation of fatty acid metabolic process	0.0346	3	PDK4,NR4A3,IRS2
GO:0046320	regulation of fatty acid oxidation	0.00693	3	PDK4,NR4A3,IRS2
GO:0061564	axon development	0.0362	6	IFRD1,GAB2,SPP1,NR4A3,GDNF,IRS2
GO:0007409	axonogenesis	0.0315	6	IFRD1,GAB2,SPP1,NR4A3,GDNF,IRS2
GO:0097485	neuron projection guidance	0.0482	4	GAB2,NR4A3,GDNF,IRS2
GO:0007411	axon guidance	0.0482	4	GAB2,NR4A3,GDNF,IRS2
GO:0009266	response to temperature stimulus	0.0362	4	FGF1,IER5,FOS,UCP3
GO:0044706	multi-multicellular organism process	0.0482	4	SPP1,STC1,FOS,DDO
GO:1901652	response to peptide	0.00454	8	PDK4,FGF21,NR4A3,KLF10,BTG2,KLF11,UCP3,IRS2
GO:0043434	response to peptide hormone	0.0262	6	PDK4,FGF21,NR4A3,BTG2,UCP3,IRS2
GO:1901653	cellular response to peptide	0.0181	6	PDK4,FGF21,NR4A3,KLF10,KLF11,IRS2
GO:0006090	pyruvate metabolic process	0.0482	3	PDK4,NR4A3,ESRRB
GO:0010827	regulation of glucose transmembrane transport	0.0371	3	FGF21,NR4A3,IRS2
GO:0010828	positive regulation of glucose transmembrane transport	0.0181	3	FGF21,NR4A3,IRS2
GO:0001503	ossification	0.0482	5	SPP1,ANKH,KLF10,STC1,MN1
GO:0030316	osteoclast differentiation	0.043	3	GAB2,KLF10,FOS
GO:0009991	response to extracellular stimulus	0.00487	8	PDK4,FGF21,SPP1,KLF10,STC1,ATF3,FOS,UCP3
GO:0031667	response to nutrient levels	0.0163	7	PDK4,FGF21,SPP1,KLF10,STC1,ATF3,UCP3
GO:0014706	striated muscle tissue development	0.049	5	IFRD1,BTG2,ATF3,FOS,GPX1
GO:0060538	skeletal muscle organ development	0.0316	4	BTG2,ATF3,FOS,GPX1
GO:0007519	skeletal muscle tissue development	0.0315	4	BTG2,ATF3,FOS,GPX1
GO:0035914	skeletal muscle cell differentiation	0.0315	3	BTG2,ATF3,FOS
GO:0031099	regeneration	0.0371	4	IFRD1,SPP1,NR4A3,GPX1
GO:0070997	neuron death	0.000905	8	FGF21,NR4A3,RETREG1,BTG2,GDNF,FOS,CLCF1,GPX1
GO:1901214	regulation of neuron death	0.00057	8	FGF21,NR4A3,RETREG1,BTG2,GDNF,FOS,CLCF1,GPX1
GO:1901215	negative regulation of neuron death	0.00319	6	FGF21,NR4A3,RETREG1,BTG2,GDNF,CLCF1
GO:0051402	neuron apoptotic process	0.00454	6	NR4A3,RETREG1,BTG2,GDNF,CLCF1,GPX1
GO:0043523	regulation of neuron apoptotic process	0.00319	6	NR4A3,RETREG1,BTG2,GDNF,CLCF1,GPX1
GO:0043524	negative regulation of neuron apoptotic process	0.00487	5	NR4A3,RETREG1,BTG2,GDNF,CLCF1
GO:0006979	response to oxidative stress	0.0128	7	EPAS1,NR4A3,FOS,UCP3,GPX2,GPX1,TXNIP
GO:0000302	response to reactive oxygen species	0.0181	5	NR4A3,FOS,UCP3,GPX1,TXNIP
GO:0034599	cellular response to oxidative stress	0.0315	5	EPAS1,NR4A3,FOS,GPX2,GPX1
GO:0048871	multicellular organismal homeostasis	0.0181	6	PDK4,EPAS1,SPP1,NR4A3,ESRRB,GPX1
GO:0001894	tissue homeostasis	0.0434	4	PDK4,EPAS1,SPP1,ESRRB
GO:0008306	associative learning	0.0316	3	BTG2,FOS,HRH1
GO:0002064	epithelial cell development	0.0421	4	ROS1,FOSL2,STC1,GPX1
GO:0062012	regulation of small molecule metabolic process	0.0171	6	PDK4,FGF1,NR4A3,ESRRB,IRS2,HRH1
GO:0062013	positive regulation of small molecule metabolic process	0.0045	5	FGF1,NR4A3,ESRRB,IRS2,HRH1
GO:0005976	polysaccharide metabolic process	0.0439	3	GBE1,ESRRB,IRS2
GO:0044042	glucan metabolic process	0.0316	3	GBE1,ESRRB,IRS2
GO:0006112	energy reserve metabolic process	0.0371	3	GBE1,ESRRB,IRS2
GO:0044262	cellular carbohydrate metabolic process	0.0231	5	PDK4,GBE1,ESRRB,IRS2,HRH1
GO:0044264	cellular polysaccharide metabolic process	0.0378	3	GBE1,ESRRB,IRS2
GO:0006073	cellular glucan metabolic process	0.0316	3	GBE1,ESRRB,IRS2
GO:0005977	glycogen metabolic process	0.0316	3	GBE1,ESRRB,IRS2
GO:0016051	carbohydrate biosynthetic process	0.0148	5	GBE1,ESRRB,ATF3,IRS2,HRH1
GO:0034637	cellular carbohydrate biosynthetic process	0.0316	3	GBE1,ESRRB,IRS2
GO:0000271	polysaccharide biosynthetic process	0.0315	3	GBE1,ESRRB,IRS2
GO:0033692	cellular polysaccharide biosynthetic process	0.0258	3	GBE1,ESRRB,IRS2
GO:0009250	glucan biosynthetic process	0.0181	3	GBE1,ESRRB,IRS2
GO:0005978	glycogen biosynthetic process	0.0181	3	GBE1,ESRRB,IRS2
GO:0006006	glucose metabolic process	0.0371	4	PDK4,ESRRB,ATF3,IRS2
GO:0006109	regulation of carbohydrate metabolic process	0.0262	4	PDK4,ESRRB,IRS2,HRH1
GO:0010675	regulation of cellular carbohydrate metabolic process	0.0181	4	PDK4,ESRRB,IRS2,HRH1
GO:0010906	regulation of glucose metabolic process	0.0434	3	PDK4,ESRRB,IRS2
GO:0045913	positive regulation of carbohydrate metabolic process	0.0315	3	ESRRB,IRS2,HRH1
GO:0010676	positive regulation of cellular carbohydrate metabolic process	0.0216	3	ESRRB,IRS2,HRH1
GO:0043255	regulation of carbohydrate biosynthetic process	0.0362	3	ESRRB,IRS2,HRH1
GO:0044070	regulation of anion transport	0.0378	3	ROS1,STC1,IRS2
GO:0048545	response to steroid hormone	0.00057	9	PADI2,SPP1,NR4A3,ESRRB,STC1,FOS,UCP3,ESRRG,TXNIP
GO:0071383	cellular response to steroid hormone stimulus	0.0246	5	PADI2,NR4A3,ESRRB,STC1,ESRRG
GO:0043401	steroid hormone mediated signaling pathway	0.0371	4	PADI2,NR4A3,ESRRB,ESRRG
REAC:R-HSA-383280	Nuclear Receptor transcription pathway	0.0148	3	NR4A3,ESRRB,ESRRG
REAC:R-HSA-8853659	RET signaling	0.0129	3	GAB2,GDNF,IRS2

## Sheet: Downregulated genes
Supplementary Table 4 - Enriched biological functions in the set of downregulated DEGs between RSM and SBM pigs
term ID	Biological process/pathway	p-value	Observed gene count	Genes involved
GO:0043501	skeletal muscle adaptation	0.032	3	MYOC,IGFBP5,MSTN
GO:0098743	cell aggregation	0.032	3	COL11A1,OTOR,MPZ
KEGG:04115	p53 signaling pathway	0.0368	3	THBS1,PMAIP1,SESN3
REAC:R-HSA-3781865	Diseases of glycosylation	0.00989	4	ADAMTS6,OGN,FMOD,THBS1
